# Supplementary material for: Can Soybean Cultivars with Larger Seed Size Produce More Protein, Lipids, and Seed Yield? A Meta-Analysis
Source: Foods. 2022 Dec 15;11(24):4059. doi: 10.3390/foods11244059 (PMC9777928; doi:10.3390/foods11244059)
Supplement: Supplementary file 1 [file foods-11-04059-s001.zip]

Archive with 1 entries (1 files):
- foods-2048984-supplementary.pdf
